# Supplementary material for: Prediction of clinical efficacy of acupuncture intervention on upper limb dysfunction after ischemic stroke based on machine learning: a study driven by DSA diagnostic reports data
Source: Front Neurol. 2025 Jan 7;15:1441886. doi: 10.3389/fneur.2024.1441886 (PMC11747147; doi:10.3389/fneur.2024.1441886)
Supplement: Supplementary file 1 [file Table_1.XLSX]

## Sheet: Sheet1
Number	stenosis site1	stenosis ratio	stenosis site2	stenosis ratio	stenosis site3	stenosis ratio	stenosis site4	stenosis ratio	stenosis site5	stenosis ratio	stenosis site6	stenosis ratio	stenosis site7	stenosis ratio	stenosis site8	stenosis ratio	stenosis site9	stenosis ratio	Aortic arch classification		NIHSS		FMA-UE		MBI
																					Admission	Discharge	Admission	Discharge	Admission	Discharge
1	2	0.3	12	0.6	20	0.6	55	0.95													5	2	26	45	71	82
2	2	0.8	1	0.7																	0	0	59	63	91	94
3	26	0.2	27	0.7	17	0.8	36	0.7													2	1	59	64	86	91
4	1	0.3	43	1	44	0.5	48	0.5													6	5	36	44	57	70
5	1	0.8	2	0.9															3		6	5	6	18	29	38
6																			3		2	2	59	62	78	82
7	15	0.95	16	0.9	19	0.8	58	0.7	37	0.8									2		7	4	26	38	37	56
8	55	0.4																	2		3	1	61	65	77	84
9	49	1																			0	0	55	62	88	90
10	18	0.8	48	0.95	55	0.5													3		0	0	63	64	91	93
11	44	1																	2		4	2	35	55	76	84
12	56	0.7	2	0.9	39	1	15	0.4	25	0.9	57	0.3							3		8	6	16	27	38	59
13	16	0.5	36	0.7															1		2	0	59	64	86	90
14	1	0.5	5	0.85	9	0.6	48	0.95											2		8	6	4	36	32	66
15	47	0.8																	3		1	1	62	64	95	97
16	17	0.9																	2		4	3	29	39	38	53
17	2	0.7	8	0.5															2		6	3	45	55	69	89
18																			2		3	2	61	63	82	88
19	47	0.9																	2		2	2	59	57	89	79
20	1	0.5	58	0.5															2		1	1	63	64	98	98
21																			2		2	0	58	62	89	94
22	11	0.7	17	0.5															2		1	1	64	65	96	98
23																			2		2	1	58	63	87	92
24	57	0.7	8	0.5	36	0.8													3		7	4	48	55	81	88
25	16	1																	2		15	11	8	15	38	56
26	2	0.6																	3		3	1	58	63	90	95
27	13	0.6	17	1															2		13	9	8	12	37	47
28	15	0.6	19	1															2		9	7	36	42	53	60
29																			3		2	1	59	64	91	95
30																			3		2	1	62	66	90	97
31	16	0.6	2	0.8															2		5	4	31	38	53	67
32	4	0.3	6	0.5															2		0	0	61	64	79	84
33	19	0.9																	2		4	3	48	57	77	84
34	57	0.75	15	0.6	41	1	35	0.9											1		1	1	60	63	92	94
35																			2		1	1	60	64	82	86
36																			2		0	0	56	59	87	91
37	36	0.7	42	0.3															2		2	2	55	56	69	75
38	35	0.3																	2		0	0	61	64	89	91
39	15	0.7	35	0.95	55	0.9	49	0.5											3		0	0	62	64	92	94
40	39	0.6																	2		3	2	55	59	80	86
41																			2		3	2	60	62	87	92
42	16	0.2	15	0.3															3		2	2	53	56	77	86
43	12	0.3	43	0.5	11	0.6													2		2	1	39	47	64	79
44	2	0.8	36	0.9	55	0.5	47	0.9											2		5	4	27	39	37	53
45	36	0.9	55	0.5	11	0.3													3		2	1	56	61	82	86
46	1	0.5	3	0.8	7	0.3													2		2	1	53	59	79	87
47	2	0.6	36	0.5															2		6	5	54	60	83	90
48	15	0.3	42	0.9															2		0	0	57	62	87	91
49																			2		2	2	59	60	95	96
50	17	0.9																	2		2	2	54	56	95	97
51	15	0.2																	3		0	0	59	63	89	92
52	1	0.5	41	0.7															2		2	1	55	62	79	87
53	16	0.3	55	0.7															2		5	3	40	53	72	78
54	1	0.6																	2		5	4	50	56	79	84
55	16	0.5	12	0.5	59	0.5	38	0.8	37	0.7	1	0.7	7	0.3	25	0.7			3		6	4	39	55	41	67
56	16	0.4	15	0.5	17	1													2		5	5	24	29	62	67
57																			3		1	1	63	65	89	92
58	2	0.7	6	0.6															1		3	1	49	56	67	76
59	8	0.3																	2		5	3	38	51	76	87
60	1	0.7	37	0.8	18	0.95													2		6	4	32	42	55	62
61	20	0.5																	2		0	0	62	64	96	98
62	1	0.6	7	0.3	50	0.5													2		4	3	49	56	75	80
63	1	0.2																	3		4	3	50	56	83	87
64	17	0.8																	2		3	2	57	62	83	87
65	1	0.2	2	0.2															2		6	4	21	42	55	79
66	57	0.8	26	0.95	17	0.4													2		7	6	6	21	39	49
67	18	0.3																	2		0	0	57	61	87	91
68	16	0.4	8	0.5	26	0.8	15	0.99	35	0.9	36	0.9							3		7	7	23	27	55	62
69	18	0.3	55	0.3															2		2	1	61	64	79	82
70	1	1																	2		10	8	4	17	25	37
71	20	0.8																	3		2	1	46	51	76	83
72																			2		1	0	54	60	93	96
73	8	0.2																	1		0	0	43	50	70	82
74	18	0.9	12	0.4	15	0.3													3		0	/	50	4	82	76
75	15	0.2																	3		4	12	60	0	95	59
76	20	0.6																	3		5	5	50	59	82	92
77	1	0.75	3	0.3	36	0.7													2		0	0	43	66	70	98
78	22	1																	2		6	6	50	50	82	82
79	6	0.9																	2		4	0	0	50	31	82
80	13	0.3	14	0.3	19	0.7													2		2	1	50	59	82	92
81	18	1																	2		1	0	50	59	82	92
82	36	0.8	35	0.8															2		2	0	61	66	95	100
83																			2		3	1	50	59	82	92
84	15	0.85																	2		2	1	50	61	82	95
85	44	1																	3		0	0	50	61	82	95
86	14	1																	2		2	1	60	60	95	95
87	44	0.6																	3		0	0	61	66	95	100
88	18	1																	2		4	0	0	50	31	82
89	16	0.3	57	0.4	17	0.5													3		2	2	50	50	82	82
90	55	1	49	1															2		22	10	4	30	20	27
91	39	1																	2		22	1	0	66	20	98
92																			2		2	2	61	63	97	98
93	2	0.8	6	0.3	18	0.7													2		4	2	27	43	20	70
94	20	1																	3		8	4	30	50	27	82
95	16	0.9	14	1	55	0.6													2		17	5	0	30	20	56
96	15	0.6	57	0.3	58	0.4													2		5	2	50	61	79	95
97	18	1																	3		10	10	30	27	41	27
98	57	1																	2		18	6	4	60	20	96
99	55	0.3	43	0.4															2		0	0	61	66	95	100
100	15	0.2																	2		2	1	50	61	82	95
101	1	1	17	1															2		17	1	0	61	20	97
102	17	0.5																	2		2	2	59	60	83	92
103	18	0.5																	2		3	3	50	40	82	47
104	18	0.9																	2		2	2	43	50	79	92
105	13	1	27	1	19	1													2		17	4	0	43	20	70
106	14	0.85	36	0.95	55	0.7													1		3	5	30	4	31	20
107	18	0.3																	2		0	0	61	66	95	98
108	55	0.3	14	0.5	16	0.2													2		2	1	30	50	41	82
109	16	0.3	55	1	44	0.9													2		13	2	30	50	41	82
110	15	0.3	16	0.3															2		3	2	30	43	41	70
111	15	0.3	16	0.2															2		2	2	50	61	82	95
112	1	1																	2		7	0	4	50	20	82
113	18	1																	2		1	0	50	61	82	97
114	20	0.9	3	0.3	55	0.7													2		3	3	50	52	82	92
115	28	0.3	36	0.3															2		4	2	43	50	70	82
116	2	0.85	40	0.7															2		6	3	30	50	41	82
117	35	0.5																	2		1	0	50	61	70	97
118	58	0.3																	3		6	2	30	50	41	82
119	17	0.85																	2		0	0	61	63	95	97
120	17	0.95	19	0.95															1		16	16	4	4	20	27
121	25	0.5																	3		2	1	30	66	41	100
122	13	0.3	14	0.3															2		3	1	62	64	95	98
123	58	0.3																	2		0	0	65	65	96	98
124	15	0.15	16	0.15															3		9	8	0	0	55	64
125	15	0.2																	3		3	1	53	57	90	96
126	1	0.4	19	0.4															2		4	0	46	65	82	90
127	2	0.85																	1		13	2	0	61	54	86
128	9	1																	2		12	0	0	39	45	68
129	17	0.3	35	0.3															2		8	7	6	16	58	69
130	2	0.5																	3		2	1	56	57	76	85
131	16	0.3	14	0.2	35	0.2	36	0.5											3		2	2	63	65	88	92
132	22	1	16	0.3	48	0.3													3		7	2	32	58	76	84
133	3	0.2																	2		2	1	61	66	90	98
134	15	1																	2		0	0	65	65	94	97
135	15	1																	2		10	3	0	52	55	82
136	58	0.3																	2		2	2	62	66	93	96
137	2	0.2	58	0.6	36	0.5													3		1	1	58	61	87	93
138	15	0.8	17	0.3															2		4	1	48	52	84	87
139	16	0.2																	2		2	2	50	50	81	84
140	1	0.9																	3		0	0	66	66	95	98
141	18	1	16	0.1															2		1	0	62	65	90	95
142	22	0.9	17	1															1		0	0	66	66	97	99
143	35	0.8	36	0.5															2		5	2	53	60	79	86
144	16	0.2																	2		0	0	66	66	96	98
145	17	0.3	15	0.2	16	0.2													3		1	0	63	65	96	99
146	21	1																	2		5	4	42	56	56	65
147	16	0.3																	2		2	1	61	65	93	98
148	5	0.3																	2		4	5	56	56	75	72
149	17	1	52	1															2		27	6	6	51	0	70
150	5	0.8																	1		2	1	59	61	92	95
151	4	0.9																	1		10	10	18	22	47	55
152	2	0.3																	2		1	1	62	63	97	99
153	4	0.5																	2		5	5	42	51	75	84
154	16	0.8	40	0.8	35	0.9													3		4	3	55	57	75	79
155	16	0.7																	1		0	0	63	66	94	100
156	16	0.3	17	0.3	15	0.3	18	0.3	58	0.3	36	0.8	39	1					2		1	8	58	0	91	59
157	15	0.5	16	0.8	59	0.4	58	0.3											2		0	6	46	33	88	64
158	16	0.85	15	0.3																	1	1	57	58	86	88
159	9	0.6																			2	0	48	53	80	87
160	15	0.7	16	0.4	59	1													2		1	0	61	66	97	100
161	2	0.8																	2		2	0	56	64	89	97
162	18	1																	2		13	9	0	8	25	35
163	1	0.2	24	1															2		7	2	43	57	73	86
164	14	1	18	1															3		8	8	0	0	68	72
165	1	1																	2		9	2	12	40	66	84
166	25	0.4																			3	1	43	56	78	89
167	10	0.95	1	0.7	9	0.7	38	0.7											1		6	4	48	55	79	86
168	17	0.9																	1		2	1	62	64	93	98
169	13	0.95																	1		3	0	60	65	85	98
170	17	1																	1		2	1	63	65	97	100
171	55	0.3																	2		0	0	66	66	100	100
172	18	0.8	15	0.6	55	0.3													1		1	1	63	64	94	96
173	18	0.3	47	0.7	48	0.9													3		2	0	60	65	95	100
174	36	0.8																	1		2	1	61	63	92	96
175	26	1																	3		2	1	63	63	82	92
176	13	0.5	36	0.9	7	0.5													2		3	7	58	47	80	62
177																			3		0	0	65	65	98	99
178	39	0.3	40	1															2		0	2	64	61	99	83
179	12	0.6	9	0.6															3		3	6	58	50	80	72
180	48	0.8																	3		3	3	63	64	89	92
181	35	0.8																	1		4	2	57	62	81	86
182	57	0.3	15	0.8	17	0.3													2		2	2	54	57	76	88
183	20	0.9																	1		0	0	64	66	100	100
184	16	0.2																	3		2	1	65	66	85	87
185	2	0.3	5	0.8	17	0.3	19	0.5											2		3	2	62	60	91	88
186																			3		2	2	61	63	99	100
187	18	1	17	0.85															2		3	2	59	50	96	89
188	18	1	17	0.4	55	0.3													1		2	2	64	64	93	95
189	2	0.85																	1		5	5	66	66	54	57
190	4	0.85																	1		3	2	58	60	87	90
191	18	0.6	15	0.2															1		1	1	63	64	95	100
192	59	0.7	35	0.3															2		2	0	65	66	100	100
193	19	0.85																	1		0	0	62	64	100	100
194	2	0.7																	1		2	1	57	62	96	100
195	58	0.4	15	0.3	55	0.7													2		3	2	53	58	84	96
196	11	0.8	17	0.4																	1	1	65	65	95	95
197	16	0.2	15	0.3	58	0.3													3		0	0	64	66	100	100
198	18	0.85	17	0.3	19	0.6													2		2	1	57	59	87	90
199	11	0.5	12	0.3	55	0.8													2		4	2	54	63	63	93
200	13	0.8																	1		0	0	58	64	96	100
201	18	0.5	21	0.3															2		0	0	62	66	100	100
202	5	0.4	16	0.5	58	0.3	35	1											2		4	3	62	66	92	90
203	35	0.7																	2		1	0	65	66	98	100
204	38	1	17	1	16	0.5													2		0	0	66	66	97	100
205	13	0.2																	2		1	0	61	64	96	100
206	19	0.5	47	0.2	48	0.2													2		2	0	64	66	90	97
207	10	1	17	1															2		1	0	61	64	96	100
208	16	0.7																	2		1	0	62	66	90	100
209	59	0.3	16	1	58	0.3													2		0	0	62	64	85	92
210	20	1																	2		10	6	16	30	26	46
211	17	0.3	13	0.4															2		2	1	62	60	87	91
212	15	0.3																	2		2	1	56	62	91	95
213	16	0.6	15	0.3	17	0.4	18	0.4											2		2	0	55	61	88	93
214	7	0.3	38	0.75															2		3	1	51	59	71	83
215	19	0.3	58	0.7	36	0.3	55	0.3	20	0.3									2		0	0	61	64	95	98
216	56	0.4	15	0.4	16	0.3													2		1	0	60	64	94	98
217																			2		1	1	55	61	92	96
218	17	0.8																	2		2	0	58	62	85	93
219	20	0.8																	2		1	0	61	64	95	96
220	19	1																	1		11	8	13	27	38	53
221	58	0.3																	2		0	0	57	62	85	90
222	15	1																	1		5	0	15	63	16	97
223	15	0.3																	2		1	0	54	61	91	95
224	14	0.8	15	0.5	13	0.5													2		1	0	59	64	93	99
225	56	0.5	25	0.8															2		0	0	51	62	86	95
226	19	1																	2		15	11	36	55	62	80
227																			2		0
228	55	0.5																	2		1	0	41	51	18	46
229	14	0.6	20	0.8	13	0.4	47	0.8	48	0.8									2		12	8	13	30	31	52
230	13	0.3	25	0.8	14	0.3															6	4	43	54	56	75
231	19	0.3																			0	0	57	61	94	98
232	18	0.8																	1		3	2	49	60	81	90
233	4	0.5																	2		0	0	60	64	97	100
234	20	1																	2		7	3	19	35	45	56
235																			2		2	2	46	55	75	87
236	20	0.4	58	0.5															2		2	0	34	55	65	81
237	1	0.3	3	0.5	41	0.8													2		1	1	50	60	68	80
238																			2		0	0	54	62	87	94
239																			2
240	36	0.7																	2		4	2	53	60	83	91
241	17	1																	2		7	3	25	34	42	57
242	20	0.8	5	0.3	47	0.5	6	0.3	48	0.5									2		5	2	47	55	75	87
243	2	0.85	6	0.2	42	0.7													2		4	3	26	51	42	66
244	13	0.2	14	0.2															2		0	0	58	63	88	94
245	15	1	22	1															2		7	4	24	43	31	56
246	18	0.7																	2		1	1	53	60	75	88
247	13	0.5	26	1															2		6	4	15	31	33	50
248	13	0.5	14	0.5															2		3	2	49	59	71	87
249	36	0.8																	2		1	0	52	63	81	92
250	55	1																	1		17	11	15	23	25	32
251	55	1																	2		17	13	14	19	27	32
252	19	1																	2		11	5	28	49	34	79
253	20	1																	2		7	7	42	43	53	55
254	28	1	27	1	2	0.3													3		13	11	18	22	43	55
255	19	1																	1		19	12	9	18	10	35
256	22	1	16	0.8	35	0.8	36	0.3											2		11	1	28	60	37	93
257	22	1	16	0.3															3		12	9	18	22	39	59
258	18	1																	2		12	8	20	27	36	44
259	13	0.6	35	0.3															2		1	0	62	65	96	100
260	15	0.3																	2		2	0	59	64	94	100
261	18	0.4	20	0.7	58	0.5	59	0.3	55	0.3									2		5	2	52	58	76	89
262																			2		3	1	56	58	83	90
263	18	1	59	0.8	36	1	19	0.8											2		5	3	53	56	80	85
264	20	0.9	15	0.6															2		2	0	59	63	91	97
265	18	0.95	17	0.3	36	0.3	42	0.3											2		1	0	64	66	96	100
266	13	0.5	35	1	44	0.6													2		0	0	61	65	95	98
267	15	0.9	16	0.75															2		0	0	63	65	100	100
268																			2		1	0	64	65	100	100
269	18	1																	2		12	12	28	9	40	37
270	16	1																	2		8	3	42	60	43	90
271	16	0.5	15	0.8	58	0.5													2		6	3	51	57	56	70
272	36	0.3																	2		0	0	66	66	100	100
273																			2		0	0	63	65	94	98
274	15	0.4	36	0.3	16	0.4													2		1	0	64	66	97	100
275	18	1																	2		9	8	20	24	40	45
276	8	0.4	35	0.5	43	1	9	0.4											2		5	4	53	55	79	86
277																			2		1	0	61	63	96	99
278	36	0.8																	1		5	3	54	57	67	81
279	15	0.2																	2		0	0	65	66	100	100
280	15	0.3																	2		2	3	63	65	100	100
281	16	0.3	15	0.2															2		0	0	61	64	96	100
282	3	0.4	15	0.2	16	0.8													2		2	1	63	65	100	100
283	14	0.7	16	0.7	58	0.7	36	0.3											2		1	0	62	64	96	99
284	2	0.6	6	0.6	18	0.7													2		7	7	48	51	62	65
285																			2		4	2	62	63	100	100
286	17	1																	1		15	0	12	63	29	99
287	16	0.7	27	1															3		13	13	27	15	34	31
288	13	1																	3		15	10	14	17	28	43
289	3	0.3	20	0.8	17	0.3	26	1	58	0.6	36	1	44	0.4	4	0.3			2		2	0	59	64	90	98
290	35	1																	2		0	0	64	66	100	100
291	17	1																	2		13	9	15	34	34	49
292	15	0.7																	1		4	3	52	59	77	84
293	19	1																	2		16	14	19	23	30	35
294	18	1																	2		9	4	24	56	56	92
295	16	0.3																	2		3	1	48	57	80	87
296	18	1																	2		17	9	14	20	24	39
297	16	0.15	15	0.25															2		0	0	62	64	98	100
298	36	0.7																	2		0	0	63	64	100	100
299	20	1																	2		6	2	50	62	83	98
300	59	0.2																	2		4	3	49	54	79	84
301	19	1																	2		15	11	43	47	30	39
302																			3		1	0	58	61	91	97
303																			2		2	1	57	65	91	98
304	13	0.4	14	0.3															3		1	0	63	65	96	100
305	58	0.2																	1		4	4	63	60	97	100
306	16	0.8	15	0.2															2		1	0	64	65	95	98
307	1	0.9	17	0.7															3		10	5	12	24	41	62
308	15	0.2																	3		2	2	54	58	77	91
309	26	1	25	0.6															3		3	2	56	60	79	85
310	2	0.85	10	0.7															3		12	8	20	27	31	47
311	16	0.9	15	0.7	35	0.7	36	0.8											3		15	11	15	28	38	46
312	15	0.8	13	0.3															2		2	0	55	61	87	93
313	15	0.7	2	0.7	59	0.3													2		6	3	29	49	54	75
314	9	1																			1	1	59	63	86	93
315	56	0.6	58	0.3	59	0.3													3		1	0	45	55	75	83
316	17	0.7	18		0.3														2		0	0	53	62	88	92
317	11	0.9	27	0.9															2		2	1	58	63	90	96
318	56	0.3	13	0.3	14	0.3													2		0	0	60	62	92	95
319	12	1	15	0.2	9	0.2	13	0.3	14	0.5									3		15	11	13	25	31	38
320	36	0.5	39	1															2		1	1	57	61	84	94
321	12	1	18	0.9	35	0.5	55	0.4											2		1	0	46	60	88	95
322	13	0.5	14	0.5															2		2	2	57	63	89	96
323	18	0.85																			0	0	56	62	90	96
324	14	0.3																			1	1	52	63	87	94
325	17	0.8	13	0.5	18	0.5															1	0	51	63	86	95
326	15	0.5																	2		5	4	45	58	75	90
327	9	0.3																	2		5	3	36	56	62	82
328	15	0.2	16	0.2	13	0.6	14	0.6	17	1									2		14	10	10	26	18	32
329	8	1																	2		11	10	10	20	16	22
330	25	1																	2		11	2	11	45	19	31
331	17	0.4	14	0.6															2		1	1	59	64	92	96
332	13	1																	3		22	15	12	24	17	26
333	18	0.7																			4	2	55	59	86	97
334	18	0.4																	3		0	0	60	66	94	98
335	19	1																	2		12	2	13	59	18	62
336	20	1																	3		7	4	48	62	71	85
337	19	1																	3		18	15	21	36	32	47
338	3	1	18	0.2															3		1	1	59	64	88	95
339	18	0.2																			1	1	57	63	91	96
340	14	1																	2		11	8	11	27	12	22
341	59	0.2																	2		10	8	41	55	16	46
342	13	0.3																	2		1	0	60	64	93	98
343	22	1																	2		7	5	18	25	38	54
344	6	0.7	10	0.8															2		3	1	55	62	86	93
345	18	1																	2		14	11	10	25	20	32
346	17	1																	2		15	11	13	26	19	38
347	27	0.7	16	0.1															3		1	1	61	66	95	98
348	15	0.3	16	0.4															2		3	2	37	49	62	71
349	16	1																	3		4	4	36	51	54	62
350	17	1																	3		24	15	11	26	10	31
351	20	1																	2		12	8	10	21	16	32
352	58	0.5																	1		0	0	62	66	95	98
353	13	0.2																	2		0	0	60	63	91	96
354	14	1																	2		6	6	35	41	62	71
355	14	0.3																	2		2	1	46	60	75	88
356	1	0.2																	3		4	4	39	49	62	75
357	5	0.3	3	0.3															2		3	0	33	47	62	80
358	17	0.8																	2		2	2	57	62	87	92
359	15	0.2	16	0.2	55	0.2													2		0	0	58	63	93	96
360	15	0.2	16	0.2															2		1	1	57	60	90	95
361	22	1																	1		9	8	13	25	19	54
362	20	1	28	1	17	0.3													2		5	4	39	55	75	85
363	16	0.9	35	1															2		2	0	41	59	66	80
364	22	1																	2		11	9	10	18	12	22
365	14	0.2	49	0.3															2		2	1	62	66	94	98
366	15	0.3	43	1															2		1	1	55	63	87	93
367	36	0.1																	3		3	2	62	63	86	93
368	6	0.2																	1		0	0	61	64	91	96
369	50	1																	1		0	0	60	63	88	92
370																			3		0	0	62	66	95	95
371	36	0.7	44	0.6															2		4	2	55	60	87	91
372	15	0.2	37	1															2		2	2	42	57	75	88
373	2	0.5	10	0.6	40	0.7													2		1	1	56	62	86	88
374																			3		0	0	63	66	98	100
375	36	0.95	39	1															3		2	2	60	62	77	83
376	4	0.95	12	0.95															1		9	7	35	47	31	47
377																			1		0	0	63	63	96	98
378	16	1	17	0.8															2		12	9	10	26	20	34
379	15	0.7																	2		5	2	24	41	31	62
380																			1		0	0	60	63	97	97
381																			1		0	0	56	60	88	93
382	1	0.95																	1		5	4	33	45	56	71
383																			1		0	0	59	62	87	91
384																			1		0	0	60	60	91	92
385	7	0.85	11	0.5															1		7	5	18	45	19	32
386	18	1	47	0.8															2		5	5	11	25	20	27
387	2	0.4	1	0.2	46	0.6	50	0.95											3		5	3	29	48	22	38
388	2	0.4	4	0.9	46	0.6	50	0.95											1		7	7	30	47	29	46
389	59	1																	1		1	1	64	66	95	95
390																			2		0	0	56	61	91	95
391	5	0.2																	2		2	1	49	57	80	85
392	6	0.8	7	0.5	27	1	43	0.9	44	0.6									2		4	2	26	42	16	42
393	4	0.2																	2		0	0	55	59	88	93
394	26	1																	2		0	0	62	64	97	100
395	26	0.9	1	0.6	19	0.95	21	0.9	25	1									1		9	9	25	40	17	26
396																			1		0	0	59	62	95	100
397	9	0.85	6	0.5															1		4	4	27	55	48	66
398	2	0.6	12	0.8															1		2	2	30	41	34	75
399	9	0.5	17	0.6															2		7	5	28	42	54	71
400	12	0.6	20	0.8															1		5	2	35	42	42	46
401	16	1																	1		12	12	10	18	17	19
402	39	1	47	1															2		0	0	60	65	88	90
403	1	0.6	19	0.8															1		3	3	44	53	34	65
404	36	0.3	2	0.5	15	0.6													1		3	3	34	55	66	75
405	36	0.5	17	1															2		5	4	36	49	54	62
406	26	0.95																	3		0	0	55	62	90	90
407	49	0.8	55	0.8	48	0.8	47	0.8											2		0	0	62	66	88	95
408	55	0.3																	1		0	0	63	63	87	90
409	16	0.3																	2		0	0	58	64	90	90
410	35	0.3	18	0.5															3		2	2	37	52	71	87
411	7	0.85	17	0.6															2		7	5	38	48	19	43
412	7	0.5	36	0.6	35	0.95													2		3	2	52	60	80	87
413	13	0.7	19	0.3															2		5	3	39	51	54	77
414	19	0.3	51	0.3															3		0	0	59	63	79	85
415	8	0.4	10	0.4	12	0.3	18	0.4	1	0.7	11	0.9							3		9	9	21	33	16	22
416	56	0.6																	2		2	0	27	51	62	85
417	20	0.8																	1		0	0	57	62	87	89
418	21	0.6																	2		1	1	35	46	65	77
419	16	0.6																	3		2	1	37	51	66	75
420	16	0.6	4	0.6	50	0.8	56	0.6	3	0.6	49	0.8	35	1	36	0.9	44	0.95	2		5	2	27	55	43	71
421	3	0.3	4	0.3															2		0	0	56	61	85	90
422	18	0.5																	2		3	1	40	53	62	83
423	2	1																	1		9	9	13	24	16	22
424	58	0.9	55	0.8															2		0	0	53	60	89	90
425	1	0.95	9	1															3		9	7	25	36	27	31
426	1	0.3	7	0.3	9	0.4	11	0.6	43	0.8									2		2	2	51	57	85	87
427	26	0.2																	3		0	0	55	61	89	95
428	18	0.6	38	0.5															2		3	2	53	62	80	88
429	25	0.3																	1		0	0	58	61	87	91
430	17	1																	2		5	5	23	30	19	16
431	35	0.5																	2		0	0	62	66	90	91
432	18	0.2	27	0.9															1		2	0	51	65	66	77
433																					3	3	58	63	75	86
434	27	0.5	28	0.6															2		3	3	57	62	54	67
435	8	0.5																	2		1	0	47	59	62	79
436	18	0.6	27	0.9															2		2	0	39	52	70	82
437	17	0.95																	1		4	4	33	46	82	85
438	17	0.95																	1		4	2	29	50	42	75
439	2	0.8																	1		3	5	35	49	66	47
440	18	0.6																	1		0	0	48	58	80	89
441	20	0.85																	1		7	5	19	39	12	34
442	18	0.8																	2		6	3	21	46	17	43
443	22	0.8																	1		1	1	58	63	88	89
444	28	1																	3		0	0	62	62	80	92
445	47	0.8	50	0.2															1		1	1	63	66	90	95
446	2	0.6	4	0.9	1	0.5	35	0.8											2		15	11	22	29	30	34
447	1	0.5	7	0.6															3		6	4	19	39	19	42
448	17	0.95																	3		7	4	22	43	12	43
449	8	0.4	17	0.9	48	1													2		4	4	34	42	34	48
450	18	0.3	17	0.3	49	0.2	43	0.8											2		1	1	55	57	86	90
451	14	1	13	1	19	1	20	1	25	1	26	1							2		13	13	15	23	12	17
452	36	1																	1		0	0	62	66	95	95
453	18	0.7	50	0.8	21	0.7													2		5	2	36	48	54	62
454	16	0.3	15	0.99	36	0.9													2		5	5	26	29	27	31
455	18	0.2	49	1															3		1	1	52	59	70	77
456	7	0.5	47	0.7															3		3	1	38	49	71	84
457	32	1																	1		0	0	61	65	90	90
458	49	0.95																	3		0	0	50	59	85	91
459	36	1	49	0.7															2		0	0	60	66	91	95
460	16	0.3																	1		2	1	59	64	85	86
461	38	1																	2		0	0	62	64	85	89
462	20	0.6																	3		3	3	45	51	71	75
463	55	0.4																	1		0	0	62	66	90	93
464	16	0.9	56	1	36	0.8	50	1											2		15	9	13	31	12	38
465	36	0.5																	1		0	0	59	64	92	96
466	1	0.6																	1		4	4	61	64	90	95
467	36	1																	1		2	1	57	63	77	90
468	17	0.6	26	0.7	28	0.8													2		3	1	35	45	68	80
469	27	0.7	28	0.8															3		1	1	61	64	92	92
470	59	0.65																	3		0	0	63	63	95	100
471	16	0.8	16	0.85	10	0.6	1	0.7	11	0.5	21	0.6	49	0.2					2		15	11	15	34	16	42
472	55	0.9																	1		0	0	57	61	85	87
473	19	0.7																	3		3	2	52	55	72	79
474	2	0.5																	1		3	0	27	52	30	66
475	2	0.95																	1		5	2	28	39	34	37
476	16	0.5	18	0.5	19	0.5	41	1	55	0.7									2		2	2	33	39	79	87
477	30	0.8	55	0.3															3		1	1	54	61	69	70
478	37	0.5	48	0.7	47	0.8													2		0	0	50	55	86	91
479	50	0.7																	1		0	0	60	61	92	94
480	8	0.5	10	0.8	26	0.85	5	0.85	11	0.95	36	1	37	0.8	43	0.6			3		9	4	19	42	41	68
481	44	0.7																	2		0	0	60	62	98	100
482	18	0.9	29	0.8	36	0.95	38	0.5	39	0.95	58	0.4	47	0.85					2		13	9	16	39	25	46
483	57	0.3	12	0.5	18	0.2	26	0.75	15	0.3	36	1	55	0.7	49	0.85			1		4	2	43	54	59	65
484	55	0.9																	1		0	0	58	60	87	91
485	18	0.8	36	1															1		5	5	46	57	47	68
486	4	0.95	1	0.9															2		5	4	37	55	37	57
487	18	0.85																	2		3	1	46	59	70	79
488	56	0.4																	3		1	2	52	55	83	76
489	27	0.5	29	0.8	50	0.85													2		2	2	58	61	88	88
490	18	1																	2		9	7	24	36	38	42
491	18	0.8	8	0.6	35	0.6													2		5	5	42	46	53	60
492	15	0.2	16	0.2	11	0.5													2		0	0	60	60	79	85
493	12	0.5																	1		2	2	56	60	87	91
494	17	1	7	0.7	35	0.7													1		9	5	22	43	25	62
495	52	0.85	43	1															3		0	0	54	56	92	94
496	2	0.2	6	0.9	8	0.8	7	0.3	17	0.2	43	0.5	47	0.8					2		13	9	29	51	39	75
497	56	0.5																	2		2	1	52	61	76	84
498	5	0.85																	3		4	3	46	57	79	84
499	36	1																	3		0	0	59	61	75	79
500	17	0.9	25	0.8	2	0.7													3		3	0	36	54	62	85
501	1	0.3																	2		0	0	59	60	92	90
502	2	0.3	1	0.9	7	0.8	35	0.75	36	0.5									1		13	5	16	60	33	78
503	21	0.85																	2		2	1	39	45	72	80
504	2	0.6	1	0.8	36	0.7	58	0.95											2		4	1	34	55	67	85
505	1	0.6	36	0.8															3		0	0	58	62	80	90
506	43	0.7	55	0.2	27	0.8	20	0.85											3		3	3	60	62	75	84
507	8	0.7	47	0.7	50	0.7	40	1											3		1	1	52	60	80	86
508	12	0.5																	2		2	2	55	59	85	90
509	15	0.7																	2		3	1	37	56	76	89
510	10	0.5	28	0.5	30	0.2	11	0.5	21	0.8									1		4	2	45	61	62	75
511	35	1																	2		2	2	55	60	90	90
512	8	0.4	22	0.9	1	1													2		15	11	17	43	10	39
513	27	1	28	1															1		3	3	60	62	67	72
514	26	0.9	17	0.85	47	0.8													2		5	2	41	58	54	70
515	8	0.4																	2		2	2	59	52	72	78
516	44	1	18	0.4															3		0	0	53	55	80	85
517	18	0.5	37	1															2		0	0	50	56	76	80
518	36	0.5	17	0.95	27	0.8	29	0.8											2		9	5	22	46	17	66
519	57	0.9	16	0.9	1	0.2													2		7	4	31	52	20	35
520	17	0.95																	3		7	5	26	40	33	39
521	26	0.95																	1		3	3	51	55	66	75
522	2	0.4	58	0.8	36	0.5													1		4	2	43	50	42	67
523	12	0.8	13	1	35	0.85													3		9	9	14	19	16	24
524	28	0.9	44	0.9	55	0.8	15	0.3	35	1									3		5	3	52	56	31	42
525	35	1																			2	2	47	50	80	86
526	25	1																			0	0	55	57	84	90
527	44	0.3																			0	0	61	64	85	90
528	2	0.2	5	0.6	35	0.8															4	3	49	55	72	85
529	9	0.5	53	1															2		2	2	41	53	75	90
530	2	0.3	9	0.4	55	0.9															4	4	51	55	62	65
531	2	0.95	1	0.5	35	0.9													2		12	7	15	39	28	65
532	38	1																			0	0	58	60	88	90
533	2	1	1	0.3	5	0.7	9	0.5	25	1	26	1	47	0.8					2		17	15	14	26	16	18
534	47	0.5																	2		0	0	60	63	92	95
535	11	0.8																	2		3	2	39	49	75	85
536	49	0.7																	2		1	1	56	59	85	90
537	15	0.1	16	0.1															2		0	0	63	63	95	98
538	16	0.3	26	0.5	15	0.3	17	0.8	36	0.2	48	0.1	47	0.8					3		7	2	24	53	35	70
539	12	0.65																	1		2	2	48	58	75	80
540	18	0.95																	1		9	4	16	47	25	54
541	35	0.5																	1		0	0	62	66	88	95
542	16	0.4																	2		3	1	47	59	70	84
543	28	0.8																	2		0	0	60	66	77	85
544	35	0.3																	1		0	0	55	61	95	100
545	50	0.85																	3		1	0	59	63	92	95
546	18	1	26	0.5															2		18	15	13	25	18	27
547	7	0.8	59	0.4	44	0.7													2		6	3	36	47	39	67
548	2	0.5	1	0.5	7	0.6	9	0.6											2		3	2	39	48	70	80
549	15	0.7	35	1															2		2	2	36	40	66	72
550	18	0.8	55	0.5															2		5	3	42	49	54	62
551	50	0.8																	2		0	0	56	63	90	92
552	15	0.3																	2		1	1	62	62	95	95
553	59	0.4	4	0.4															3		2	1	52	62	88	92
554	15	0.3																	3		0	0	55	60	92	96
555	2	0.5	8	0.9															2		7	3	29	48	27	54
556	59	0.8	58	0.95	17	0.5	38	0.8	41	1									2		4	2	31	52	65	72
557	1	0.7																	3		4	2	27	40	62	66
558	2	0.2																	2		1	1	63	64	85	87
559	58	0.8	2	0.2	8	0.5	10	0.6	12	0.6	1	0.5	7	0.8	9	0.85	11	0.8	2		9	5	28	44	25	38
560	18	0.6	25	0.8	55	0.8													2		5	4	45	53	62	71
561	15	0.95																	1		11	9	22	26	19	37
562	17	0.2																	3		2	2	60	62	80	84
563	35	1																	2		3	2	50	55	59	63
564	16	0.2	20	0.5	55	0.3													2		3	4	42	50	75	67
565	15	0.1	16	0.1															2		0	0	55	59	92	92
566	12	0.3	11	0.3															2		3	2	46	53	85	90
567	16	0.2	15	0.3	18	0.2													2		1	1	58	58	95	98
568	44	0.9	43	0.5															2		4	3	51	56	76	86
569	28	1	18	1	49	1	36	0.2	16	0.2	15	0.2							3		18	9	17	43	17	26
570	18	0.8																	2		5	2	32	50	56	77
571	48	0.9																	2		3	3	52	56	70	76
572	2	0.3																	3		3	2	46	54	66	71
573	18	0.2																	2		2	2	53	55	85	88
574	37	0.8	43	0.8	1	0.5	28	0.5											2		4	3	41	56	67	80
575	35	0.7	18	0.5	17	0.5	55	0.4											2		11	9	16	28	42	47
576	55	0.3																	2		0	0	65	63	90	96
577	35	0.9	5	0.5															2		2	2	42	55	85	90
578	17	0.95																	2		22	17	15	44	16	47
579	15	0.8																	2		16	13	14	29	19	41
580	1	0.2	11	0.5															2		8	6	37	50	41	48
581	36	0.6	17	0.3	43	0.8													2		3	2	45	57	67	72
582	28	0.85																	2		1	1	53	58	90	90
583	22	0.9																	2		2	1	46	50	83	89
584	2	0.5	7	0.5	9	0.7	17	0.9											2		15	9	26	43	15	35
585	12	0.6	18	0.8	58	0.3													2		13	10	31	44	18	38
586	59	0.8	2	0.95	1	0.4	5	0.4	11	0.3	37	0.8	55	0.3					3		14	10	27	46	16	32
587	37	0.5																	2		0	0	59	62	95	98
588	2	0.3																	2		2	2	54	62	89	92
589	18	0.6	48	0.8															2		3	1	40	51	87	90
590	28	1	50	0.3	52	0.7													3		4	4	53	55	67	71
591	19	0.5																	2		3	2	51	56	77	79
592	20	0.3	28	0.3	36	0.4													2		1	1	62	62	95	97
593	20	0.5																	2		3	2	45	52	80	86
594	1	0.3																	3		0	0	61	66	98	97
595	2	0.95	1	0.8															3		22	14	11	41	12	43
596	2	0.3	1	0.2	36	0.5	35	0.5											2		6	3	50	59	66	79
597	1	0.3	18	0.98															2		17	15	15	20	16	19
598	18	0.5	50	0.9	25	0.5	55	0.2											2		10	7	24	36	33	41
599	1	0.2	2	0.2															3		3	3	42	45	62	54
600	18	0.2	27	0.7	36	0.4													3		4	3	39	48	47	62
601	1	0.2	55	0.5															2		0	0	56	55	90	94
602	18	0.2	15	0.2	36	0.4													3		2	0	46	49	79	84
603	15	0.95	18	0.9	59	0.9	35	0.9											2		15	7	16	43	20	47
604	18	0.6																	2		8	4	27	46	19	54
605	27	0.9																	3		5	4	36	40	66	76
606	13	0.8	16	0.5	48	0.5	47	1											3		12	8	27	33	31	41
607	16	0.7	18	0.8	44	1	55	0.7											3		22	17	14	35	20	27
608	12	0.7	17	0.5															3		10	9	30	26	24	37
609	36	0.7	15	0.99	35	0.5													2		27	16	13	40	16	38
610	17	0.9	18	0.3	44	0.2	43	0.2	47	1									2		18	18	21	27	47	45
611	15	0.2																	2		3	3	45	53	67	77
612	16	0.2																	2		0	0	60	63	97	100
613	6	0.8	20	0.3	27	0.5	36	1													7	2	29	46	25	76
614	19	0.5																	2		4	3	40	44	59	66
615	1	0.2																	2		1	1	57	61	88	93
616	19	1																	2		15	15	27	24	16	24
